# Supplementary material for: A review of Aulacospira Möllendorff, 1890 and Pseudostreptaxis Möllendorff, 1890 in the Philippines (Gastropoda, Pupilloidea, Hypselostomatidae)
Source: Zookeys. 2019 May 7;842:67–83. doi: 10.3897/zookeys.842.33052 (PMC6517363; doi:10.3897/zookeys.842.33052)
Supplement: XML Treatment for Aulacospira krobyloides [file zookeys.842.33052-treatment3.xml]

<!DOCTYPE tp:taxon-treatment
  PUBLIC "-//TaxonX//DTD Taxonomic Treatment Publishing DTD v0 20100105//EN" "tax-treatment-NSO.dtd">
<tp:taxon-treatment xmlns:tp="http://www.plazi.org/taxpub"><tp:treatment-meta><kwd-group><label>Taxon classification</label><kwd><named-content xmlns:xlink="http://www.w3.org/1999/xlink" content-type="kingdom">Animalia</named-content></kwd><kwd><named-content xmlns:xlink="http://www.w3.org/1999/xlink" content-type="order">Stylommatophora</named-content></kwd><kwd><named-content xmlns:xlink="http://www.w3.org/1999/xlink" content-type="family">Hypselostomatidae</named-content></kwd></kwd-group><mixed-citation publication-type="journal"><person-group><name><surname>Páll-Gergely</surname><given-names>Barna</given-names></name><name><surname>Schilthuizen</surname><given-names>Menno</given-names></name><name><surname>Örstan</surname><given-names>Aydin</given-names></name><name><surname>Auffenberg</surname><given-names>Kurt</given-names></name></person-group><article-title>A review of <italic><tp:taxon-name><tp:taxon-name-part taxon-name-part-type="genus" reg="Aulacospira">Aulacospira</tp:taxon-name-part></tp:taxon-name></italic> Möllendorff, 1890 and <italic><tp:taxon-name><tp:taxon-name-part taxon-name-part-type="genus" reg="Pseudostreptaxis">Pseudostreptaxis</tp:taxon-name-part></tp:taxon-name></italic> Möllendorff, 1890 in the Philippines (<tp:taxon-name><tp:taxon-name-part taxon-name-part-type="class">Gastropoda</tp:taxon-name-part></tp:taxon-name>, <tp:taxon-name><tp:taxon-name-part taxon-name-part-type="superfamily">Pupilloidea</tp:taxon-name-part></tp:taxon-name>, <tp:taxon-name><tp:taxon-name-part taxon-name-part-type="family">Hypselostomatidae</tp:taxon-name-part></tp:taxon-name>)</article-title><source>Zookeys</source><day>07</day><month>5</month><year>2019</year><volume>842</volume><fpage>67</fpage><lpage>83</lpage><pub-id pub-id-type="doi">10.3897/zookeys.842.33052</pub-id></mixed-citation></tp:treatment-meta><tp:nomenclature><tp:taxon-name>
              <tp:taxon-name-part taxon-name-part-type="genus" reg="Aulacospira">Aulacospira</tp:taxon-name-part>
              <tp:taxon-name-part taxon-name-part-type="species" reg="krobyloides">krobyloides</tp:taxon-name-part>
              <object-id xmlns:xlink="http://www.w3.org/1999/xlink" content-type="zoobank" xlink:type="simple">http://zoobank.org/B4054F63-6EFD-4C83-99D4-C40A704BCC08</object-id>
            </tp:taxon-name><tp:taxon-authority>Páll-Gergely &amp; Schilthuizen</tp:taxon-authority><tp:taxon-status xmlns:xlink="http://www.w3.org/1999/xlink" xlink:type="simple">sp. n.</tp:taxon-status><xref ref-type="fig" rid="F1">Figures 1F</xref><xref ref-type="fig" rid="F5">, 5D</xref><!--PageBreak --></tp:nomenclature><tp:treatment-sec sec-type="type material" id="SECID0EWSAE"><title>Type material.</title><p>Palawan Province, El Nido Municipality, Pinagbuyutan island, <named-content xmlns:xlink="http://www.w3.org/1999/xlink" content-type="dwc:verbatimCoordinates" xlink:type="simple"><named-content content-type="geo-json" specific-use="{&#34;type&#34;:&#34;Point&#34;,&#34;coordinates&#34;:[119.394000,11.121000]}" id="NCID0E6SAE" xlink:type="simple">11.121N, 119.394E</named-content></named-content>, sieved from litter under limestone cliff, 17 Mar 2018, M Schilthuizen <abbrev xmlns:xlink="http://www.w3.org/1999/xlink" xlink:title="collected by" id="ABBRID0EETAE" xlink:type="simple">leg</abbrev>., TxEx-PA0001-17, <named-content xmlns:xlink="http://www.w3.org/1999/xlink" content-type="dwc:institutional_code" xlink:type="simple">RMNH</named-content>.MOL.340281 (holotype, H: 2.4 mm, D: 3.5 mm).</p></tp:treatment-sec><tp:treatment-sec sec-type="diagnosis" id="SECID0ENTAE"><title>Diagnosis.</title><p>Shell flattened and keeled, all whorls with slight subsutural furrow on the dorsal side, protoconch smooth with slight spiral striation, teleoconch roughly wrinkled and finely spirally striated; aperture with indication of a columellar tooth; aperture adnate to penultimate whorl.</p></tp:treatment-sec><tp:treatment-sec sec-type="description" id="SECID0ESTAE"><title>Description.</title><p>Shell depressed-conical (ca. 1.5 times as wide as high) with a strong keel in the middle of body whorl, and a very slightly indicated subsutural furrow between the keel and the suture; colour off-white, but fresh specimens will probably have a darker colour; entire shell consists of 4.5 whorls; protoconch elevated, consisting of ca. 1.25 whorls, finely granulose, with some spiral striation; teleoconch finely granulose, with some fine, irregular wrinkles and fine, dense spiral striae; aperture strongly oblique to shell axis, aperture shape suboval; peristome slightly expanded from parieto-palatal junction to parieto-columellar junction, additionally slightly thickened between keel and columella, peristome slightly expanded in direction of umbilicus, partly covering it; parietal callus appears as additional, rather strong lime layer on parietal part; columellar tooth only indicated on columella, blunt; no parietal or palatal teeth present; umbilicus very narrow, shows all whorls, ca. its half is covered by expanded peristome edge.</p></tp:treatment-sec><tp:treatment-sec sec-type="description" id="SECID0EXTAE"><title>Measurements (in mm).</title><p>H = 2.4, D = 3.5 (holotype).</p></tp:treatment-sec><tp:treatment-sec sec-type="Differential diagnosis" id="SECID0E3TAE"><title>Differential diagnosis.</title><p><italic><tp:taxon-name><tp:taxon-name-part taxon-name-part-type="genus" reg="Aulacospira">Aulacospira</tp:taxon-name-part><tp:taxon-name-part taxon-name-part-type="species" reg="krobyloides">krobyloides</tp:taxon-name-part></tp:taxon-name></italic> sp. n. is most similar to <italic><tp:taxon-name><tp:taxon-name-part taxon-name-part-type="genus" reg="Aulacospira">A.</tp:taxon-name-part><tp:taxon-name-part taxon-name-part-type="species" reg="lens">lens</tp:taxon-name-part></tp:taxon-name></italic> sp. n., which is more depressed, has a wider umbilicus, lacks spiral striation on the teleoconch, and has a parietal tooth. <italic><tp:taxon-name><tp:taxon-name-part taxon-name-part-type="genus" reg="Aulacospira">Aulacospira</tp:taxon-name-part><tp:taxon-name-part taxon-name-part-type="species" reg="hololoma">hololoma</tp:taxon-name-part></tp:taxon-name></italic> has a higher conical shell, and its aperture is free from the preceding whorl. <italic><tp:taxon-name><tp:taxon-name-part taxon-name-part-type="genus" reg="Aulacospira">Aulacospira</tp:taxon-name-part><tp:taxon-name-part taxon-name-part-type="species" reg="triptycha">triptycha</tp:taxon-name-part></tp:taxon-name></italic> is larger, flatter, has a wider umbilicus, and well-developed columellar tooth and a small palatal denticle.</p></tp:treatment-sec><tp:treatment-sec sec-type="distribution" id="SECID0EOVAE"><title>Distribution.</title><p>This species is only known from the type locality on Pinagbuyutan Island (Fig. <xref ref-type="fig" rid="F2">2</xref>).</p><!--PageBreak --><!--PageBreak --><!--PageBreak --></tp:treatment-sec><tp:treatment-sec sec-type="etymology" id="SECID0E2VAE"><title>Etymology.</title><p>This new species is named for its resemblance to members of the genus <italic><tp:taxon-name><tp:taxon-name-part taxon-name-part-type="genus" reg="Krobylos">Krobylos</tp:taxon-name-part></tp:taxon-name></italic> Panha &amp; Burch, 1999.</p></tp:treatment-sec><tp:treatment-sec><!--Section generated to contain objects referenced in tp:taxon-treatment.--><fig id="F1" position="float" orientation="portrait"><label>Figure 1.</label><caption><p>Shells of <italic><tp:taxon-name><tp:taxon-name-part taxon-name-part-type="genus" reg="Aulacospira">Aulacospira</tp:taxon-name-part></tp:taxon-name></italic> Möllendorff, 1890. <bold>A</bold><italic><tp:taxon-name><tp:taxon-name-part taxon-name-part-type="genus" reg="Aulacospira">Aulacospira</tp:taxon-name-part><tp:taxon-name-part taxon-name-part-type="species" reg="triptycha">triptycha</tp:taxon-name-part></tp:taxon-name></italic> Quadras &amp; Möllendorff, 1895 (<named-content xmlns:xlink="http://www.w3.org/1999/xlink" content-type="dwc:institutional_code" xlink:type="simple">SMF</named-content> 4611, syntype) <bold>B</bold><italic><tp:taxon-name><tp:taxon-name-part taxon-name-part-type="genus" reg="Aulacospira">Aulacospira</tp:taxon-name-part><tp:taxon-name-part taxon-name-part-type="species" reg="lens">lens</tp:taxon-name-part></tp:taxon-name></italic> Páll-Gergely &amp; Auffenberg sp. n. (paratype, <named-content xmlns:xlink="http://www.w3.org/1999/xlink" content-type="dwc:institutional_code" xlink:type="simple">UF</named-content> 245505, uncleaned with original coating) <bold>C</bold><italic><tp:taxon-name><tp:taxon-name-part taxon-name-part-type="genus" reg="Aulacospira">Aulacospira</tp:taxon-name-part><tp:taxon-name-part taxon-name-part-type="species" reg="lens">lens</tp:taxon-name-part></tp:taxon-name></italic> sp. n. (<named-content xmlns:xlink="http://www.w3.org/1999/xlink" content-type="dwc:institutional_code" xlink:type="simple">UF</named-content> 245485, holotype) <bold>D</bold><italic><tp:taxon-name><tp:taxon-name-part taxon-name-part-type="genus" reg="Aulacospira">Aulacospira</tp:taxon-name-part><tp:taxon-name-part taxon-name-part-type="species" reg="hololoma">hololoma</tp:taxon-name-part></tp:taxon-name></italic> (Möllendorff, 1887) (<named-content xmlns:xlink="http://www.w3.org/1999/xlink" content-type="dwc:institutional_code" xlink:type="simple">SMF</named-content> 4608, lectotype) <bold>E</bold><italic><tp:taxon-name><tp:taxon-name-part taxon-name-part-type="genus" reg="Aulacospira">Aulacospira</tp:taxon-name-part><tp:taxon-name-part taxon-name-part-type="species" reg="mucronata">mucronata</tp:taxon-name-part></tp:taxon-name></italic> (Möllendorff, 1887) (<named-content xmlns:xlink="http://www.w3.org/1999/xlink" content-type="dwc:institutional_code" xlink:type="simple">SMF</named-content> 4609, lectotype) <bold>F</bold><italic><tp:taxon-name><tp:taxon-name-part taxon-name-part-type="genus" reg="Aulacospira">Aulacospira</tp:taxon-name-part><tp:taxon-name-part taxon-name-part-type="species" reg="krobyloides">krobyloides</tp:taxon-name-part></tp:taxon-name></italic> Páll-Gergely &amp; Schilthuizen sp. n. (<named-content xmlns:xlink="http://www.w3.org/1999/xlink" content-type="dwc:institutional_code" xlink:type="simple">RMNH</named-content>.MOL.340281, holotype). Scale bar: 3 mm.</p></caption><graphic xmlns:xlink="http://www.w3.org/1999/xlink" xlink:href="zookeys-842-067-g001.jpg" position="float" orientation="portrait" xlink:type="simple" id="oo_298876.jpg"/></fig><fig id="F5" position="float" orientation="portrait"><label>Figure 5.</label><caption><p>Synoptic view of <italic><tp:taxon-name><tp:taxon-name-part taxon-name-part-type="genus" reg="Aulacospira">Aulacospira</tp:taxon-name-part></tp:taxon-name></italic> Möllendorff, 1890 and <italic><tp:taxon-name><tp:taxon-name-part taxon-name-part-type="genus" reg="Pseudostreptaxis">Pseudostreptaxis</tp:taxon-name-part></tp:taxon-name></italic> Möllendorff, 1890 species. <bold>A</bold><italic><tp:taxon-name><tp:taxon-name-part taxon-name-part-type="genus" reg="Pseudostreptaxis">Pseudostreptaxis</tp:taxon-name-part><tp:taxon-name-part taxon-name-part-type="species" reg="azpeitiae">azpeitiae</tp:taxon-name-part></tp:taxon-name></italic><bold>B</bold><italic><tp:taxon-name><tp:taxon-name-part taxon-name-part-type="genus" reg="Pseudostreptaxis">Pseudostreptaxis</tp:taxon-name-part><tp:taxon-name-part taxon-name-part-type="species" reg="harli">harli</tp:taxon-name-part></tp:taxon-name></italic> sp. n. <bold>C</bold><italic><tp:taxon-name><tp:taxon-name-part taxon-name-part-type="genus" reg="Aulacospira">Aulacospira</tp:taxon-name-part><tp:taxon-name-part taxon-name-part-type="species" reg="triptycha">triptycha</tp:taxon-name-part></tp:taxon-name></italic><bold>D</bold><italic><tp:taxon-name><tp:taxon-name-part taxon-name-part-type="genus" reg="Aulacospira">Aulacospira</tp:taxon-name-part><tp:taxon-name-part taxon-name-part-type="species" reg="krobyloides">krobyloides</tp:taxon-name-part></tp:taxon-name></italic> sp. n. <bold>E</bold><italic><tp:taxon-name><tp:taxon-name-part taxon-name-part-type="genus" reg="Aulacospira">Aulacospira</tp:taxon-name-part><tp:taxon-name-part taxon-name-part-type="species" reg="hololoma">hololoma</tp:taxon-name-part></tp:taxon-name></italic><bold>F</bold><italic><tp:taxon-name><tp:taxon-name-part taxon-name-part-type="genus" reg="Aulacospira">Aulacospira</tp:taxon-name-part><tp:taxon-name-part taxon-name-part-type="species" reg="lens">lens</tp:taxon-name-part></tp:taxon-name></italic> sp. n. <bold>G</bold><italic><tp:taxon-name><tp:taxon-name-part taxon-name-part-type="genus" reg="Aulacospira">Aulacospira</tp:taxon-name-part><tp:taxon-name-part taxon-name-part-type="species" reg="rhombostoma">rhombostoma</tp:taxon-name-part></tp:taxon-name></italic><bold>H</bold><italic><tp:taxon-name><tp:taxon-name-part taxon-name-part-type="genus" reg="Aulacospira">Aulacospira</tp:taxon-name-part><tp:taxon-name-part taxon-name-part-type="species" reg="scalatella">scalatella</tp:taxon-name-part></tp:taxon-name></italic><bold>I</bold><italic><tp:taxon-name><tp:taxon-name-part taxon-name-part-type="genus" reg="Aulacospira">Aulacospira</tp:taxon-name-part><tp:taxon-name-part taxon-name-part-type="species" reg="porrecta">porrecta</tp:taxon-name-part></tp:taxon-name></italic><bold>J</bold><italic><tp:taxon-name><tp:taxon-name-part taxon-name-part-type="genus" reg="Aulacospira">Aulacospira</tp:taxon-name-part><tp:taxon-name-part taxon-name-part-type="species" reg="mucronata">mucronata</tp:taxon-name-part></tp:taxon-name></italic>. Scale bar: 3 mm.</p></caption><graphic xmlns:xlink="http://www.w3.org/1999/xlink" xlink:href="zookeys-842-067-g005.jpg" position="float" orientation="portrait" xlink:type="simple" id="oo_298880.jpg"/></fig><fig id="F2" position="float" orientation="portrait"><label>Figure 2.</label><caption><p>Distribution of <italic><tp:taxon-name><tp:taxon-name-part taxon-name-part-type="genus" reg="Aulacospira">Aulacospira</tp:taxon-name-part></tp:taxon-name></italic> (circles) and <italic><tp:taxon-name><tp:taxon-name-part taxon-name-part-type="genus" reg="Pseudostreptaxis">Pseudostreptaxis</tp:taxon-name-part></tp:taxon-name></italic> (triangles) species. The black square on the upper map is enlarged below. 1: <italic><tp:taxon-name><tp:taxon-name-part taxon-name-part-type="genus" reg="Aulacospira">A.</tp:taxon-name-part><tp:taxon-name-part taxon-name-part-type="species" reg="scalatella">scalatella</tp:taxon-name-part></tp:taxon-name></italic>; 2: <italic><tp:taxon-name><tp:taxon-name-part taxon-name-part-type="genus" reg="Aulacospira">A.</tp:taxon-name-part><tp:taxon-name-part taxon-name-part-type="species" reg="porrecta">porrecta</tp:taxon-name-part></tp:taxon-name></italic>; 3: <italic><tp:taxon-name><tp:taxon-name-part taxon-name-part-type="genus" reg="Aulacospira">A.</tp:taxon-name-part><tp:taxon-name-part taxon-name-part-type="species" reg="rhombostoma">rhombostoma</tp:taxon-name-part></tp:taxon-name></italic>; 4: <italic><tp:taxon-name><tp:taxon-name-part taxon-name-part-type="genus" reg="Aulacospira">A.</tp:taxon-name-part><tp:taxon-name-part taxon-name-part-type="species" reg="triptycha">triptycha</tp:taxon-name-part></tp:taxon-name></italic>; 5: <italic><tp:taxon-name><tp:taxon-name-part taxon-name-part-type="genus" reg="Aulacospira">A.</tp:taxon-name-part><tp:taxon-name-part taxon-name-part-type="species" reg="lens">lens</tp:taxon-name-part></tp:taxon-name></italic> sp. n., 6: <italic><tp:taxon-name><tp:taxon-name-part taxon-name-part-type="genus" reg="Aulacospira">A.</tp:taxon-name-part><tp:taxon-name-part taxon-name-part-type="species" reg="hololoma">hololoma</tp:taxon-name-part></tp:taxon-name></italic> and <italic><tp:taxon-name><tp:taxon-name-part taxon-name-part-type="genus" reg="Aulacospira">A.</tp:taxon-name-part><tp:taxon-name-part taxon-name-part-type="species" reg="mucronata">mucronata</tp:taxon-name-part></tp:taxon-name></italic>; 7: <italic><tp:taxon-name><tp:taxon-name-part taxon-name-part-type="genus" reg="Aulacospira">A.</tp:taxon-name-part><tp:taxon-name-part taxon-name-part-type="species" reg="mucronata">mucronata</tp:taxon-name-part></tp:taxon-name></italic>; 8: <italic><tp:taxon-name><tp:taxon-name-part taxon-name-part-type="genus" reg="Aulacospira">A.</tp:taxon-name-part><tp:taxon-name-part taxon-name-part-type="species" reg="krobyloides">krobyloides</tp:taxon-name-part></tp:taxon-name></italic> sp. n.; 9: <italic><tp:taxon-name><tp:taxon-name-part taxon-name-part-type="genus" reg="Pseudostreptaxis">P.</tp:taxon-name-part><tp:taxon-name-part taxon-name-part-type="species" reg="azpeitiae">azpeitiae</tp:taxon-name-part></tp:taxon-name></italic>; 10–11: <italic><tp:taxon-name><tp:taxon-name-part taxon-name-part-type="genus" reg="Pseudostreptaxis">P.</tp:taxon-name-part><tp:taxon-name-part taxon-name-part-type="species" reg="harli">harli</tp:taxon-name-part></tp:taxon-name></italic> sp. n. Question mark shows Catanduanes Island, which is the type locality of <italic><tp:taxon-name><tp:taxon-name-part taxon-name-part-type="genus" reg="Pseudostreptaxis">P.</tp:taxon-name-part><tp:taxon-name-part taxon-name-part-type="species" reg="azpeitiae">azpeitiae</tp:taxon-name-part></tp:taxon-name></italic>.</p></caption><graphic xmlns:xlink="http://www.w3.org/1999/xlink" xlink:href="zookeys-842-067-g002.jpg" position="float" orientation="portrait" xlink:type="simple" id="oo_298877.jpg"/></fig></tp:treatment-sec></tp:taxon-treatment>
