# Supplementary material for: A review of Aulacospira Möllendorff, 1890 and Pseudostreptaxis Möllendorff, 1890 in the Philippines (Gastropoda, Pupilloidea, Hypselostomatidae)
Source: Zookeys. 2019 May 7;842:67–83. doi: 10.3897/zookeys.842.33052 (PMC6517363; doi:10.3897/zookeys.842.33052)
Supplement: XML Treatment for Aulacospira lens [file zookeys.842.33052-treatment4.xml]

<!DOCTYPE tp:taxon-treatment
  PUBLIC "-//TaxonX//DTD Taxonomic Treatment Publishing DTD v0 20100105//EN" "tax-treatment-NSO.dtd">
<tp:taxon-treatment xmlns:tp="http://www.plazi.org/taxpub"><tp:treatment-meta><kwd-group><label>Taxon classification</label><kwd><named-content xmlns:xlink="http://www.w3.org/1999/xlink" content-type="kingdom">Animalia</named-content></kwd><kwd><named-content xmlns:xlink="http://www.w3.org/1999/xlink" content-type="order">Stylommatophora</named-content></kwd><kwd><named-content xmlns:xlink="http://www.w3.org/1999/xlink" content-type="family">Hypselostomatidae</named-content></kwd></kwd-group><mixed-citation publication-type="journal"><person-group><name><surname>Páll-Gergely</surname><given-names>Barna</given-names></name><name><surname>Schilthuizen</surname><given-names>Menno</given-names></name><name><surname>Örstan</surname><given-names>Aydin</given-names></name><name><surname>Auffenberg</surname><given-names>Kurt</given-names></name></person-group><article-title>A review of <italic><tp:taxon-name><tp:taxon-name-part taxon-name-part-type="genus" reg="Aulacospira">Aulacospira</tp:taxon-name-part></tp:taxon-name></italic> Möllendorff, 1890 and <italic><tp:taxon-name><tp:taxon-name-part taxon-name-part-type="genus" reg="Pseudostreptaxis">Pseudostreptaxis</tp:taxon-name-part></tp:taxon-name></italic> Möllendorff, 1890 in the Philippines (<tp:taxon-name><tp:taxon-name-part taxon-name-part-type="class">Gastropoda</tp:taxon-name-part></tp:taxon-name>, <tp:taxon-name><tp:taxon-name-part taxon-name-part-type="superfamily">Pupilloidea</tp:taxon-name-part></tp:taxon-name>, <tp:taxon-name><tp:taxon-name-part taxon-name-part-type="family">Hypselostomatidae</tp:taxon-name-part></tp:taxon-name>)</article-title><source>Zookeys</source><day>07</day><month>5</month><year>2019</year><volume>842</volume><fpage>67</fpage><lpage>83</lpage><pub-id pub-id-type="doi">10.3897/zookeys.842.33052</pub-id></mixed-citation></tp:treatment-meta><tp:nomenclature><tp:taxon-name>
              <tp:taxon-name-part taxon-name-part-type="genus" reg="Aulacospira">Aulacospira</tp:taxon-name-part>
              <tp:taxon-name-part taxon-name-part-type="species" reg="lens">lens</tp:taxon-name-part>
              <object-id xmlns:xlink="http://www.w3.org/1999/xlink" content-type="zoobank" xlink:type="simple">http://zoobank.org/E3D6E7DD-043B-4A37-8C27-D7368E764EF7</object-id>
            </tp:taxon-name><tp:taxon-authority>Páll-Gergely &amp; Auffenberg</tp:taxon-authority><tp:taxon-status xmlns:xlink="http://www.w3.org/1999/xlink" xlink:type="simple">sp. n.</tp:taxon-status><xref ref-type="fig" rid="F1">Figures 1B, C</xref><xref ref-type="fig" rid="F5">, 5F</xref></tp:nomenclature><tp:treatment-sec sec-type="type material" id="SECID0EZXAE"><title>Type material.</title><p>Panay Ids., Iloilo Prov., Carles Municipality, ca. 15.0 km E Carles, South Gigante Id., south shore, 75 m, <named-content xmlns:xlink="http://www.w3.org/1999/xlink" content-type="dwc:verbatimCoordinates" xlink:type="simple"><named-content content-type="geo-json" specific-use="{&#34;type&#34;:&#34;Point&#34;,&#34;coordinates&#34;:[123.341667,11.583333]}" id="NCID0ECYAE" xlink:type="simple">11°35'N, 123°20.5'E</named-content></named-content>, 24 Apr 1992, K Auffenberg, et al. <abbrev xmlns:xlink="http://www.w3.org/1999/xlink" xlink:title="collected by" id="ABBRID0EHYAE" xlink:type="simple">leg</abbrev>., KA-1039, <named-content xmlns:xlink="http://www.w3.org/1999/xlink" content-type="dwc:institutional_code" xlink:type="simple">UF</named-content> 245485 (holotype, H: 2.0 mm, D: 3.5 mm); same data, <named-content xmlns:xlink="http://www.w3.org/1999/xlink" content-type="dwc:institutional_code" xlink:type="simple">UF</named-content> 525638 (37 paratypes = juvenile/subadult shells); same locality, KA-1040, <named-content xmlns:xlink="http://www.w3.org/1999/xlink" content-type="dwc:institutional_code" xlink:type="simple">UF</named-content> 245505 (7 paratypes = juvenile/subadult shells); same data, 9 paratypes in ethanol.</p></tp:treatment-sec><tp:treatment-sec sec-type="diagnosis" id="SECID0E1YAE"><title>Diagnosis.</title><p>Shell strongly flattened and keeled, all whorls with slight subsutural furrow on the dorsal side, protoconch smooth with slight indication of spiral striation, teleoconch roughly wrinkled without spiral striation; aperture with a columellar and a parietal tooth; aperture adnate to penultimate whorl.</p></tp:treatment-sec><tp:treatment-sec sec-type="description" id="SECID0E6YAE"><title>Description.</title><p>Shell strongly discoid (1.7–1.9 times as wide as high) with a strong peripheral keel, and a shallow subsutural furrow between the keel and the suture; colour light brownish-greyish with occasionally some purplish colouration; fresh shells with some sand or detritus attached to both dorsal and ventral surfaces, probably functioning as camouflage; shell consists of ca. 4 whorls; protoconch consisting of ca. 1.0 whorl, finely granulose, superficially smooth, with some very faint spiral striation; teleoconch finely granulose, with weak, irregular wrinkles, without spiral striae; aperture strongly oblique to shell axis, aperture shape suboval with palatal elongation due to keel; peristome sharp on the palatal portion above keel, slightly thickened and reflected between keel and columella, and slightly expanded toward umbilicus, partially covering it; parietal callus very weak, often transparent; columellar tooth low on the columella, well-developed, blunt; parietal lamella present only in holotype (all other shells are subadults), relatively long, low, slightly immersed from parietal callus; umbilicus narrow, showing all whorls, partially covered by expanded peristome.</p></tp:treatment-sec><tp:treatment-sec sec-type="description" id="SECID0EEZAE"><title>Measurements (in mm).</title><p>H = 1.9–2.0, D = 3.5–3.6 (n = 2: the holotype and one large subadult shell).</p></tp:treatment-sec><tp:treatment-sec sec-type="Differential diagnosis" id="SECID0EJZAE"><title>Differential diagnosis.</title><p><italic><tp:taxon-name><tp:taxon-name-part taxon-name-part-type="genus" reg="Aulacospira">Aulacospira</tp:taxon-name-part><tp:taxon-name-part taxon-name-part-type="species" reg="lens">lens</tp:taxon-name-part></tp:taxon-name></italic> sp. n. is similar to <italic><tp:taxon-name><tp:taxon-name-part taxon-name-part-type="genus" reg="Aulacospira">A.</tp:taxon-name-part><tp:taxon-name-part taxon-name-part-type="species" reg="hololoma">hololoma</tp:taxon-name-part></tp:taxon-name></italic> by the presence of a single columellar tooth, but differs from that species is being larger and much flatter. <italic><tp:taxon-name><tp:taxon-name-part taxon-name-part-type="genus" reg="Aulacospira">Aulacospira</tp:taxon-name-part><tp:taxon-name-part taxon-name-part-type="species" reg="mucronata">mucronata</tp:taxon-name-part></tp:taxon-name></italic> is similar to <italic><tp:taxon-name><tp:taxon-name-part taxon-name-part-type="genus" reg="Aulacospira">A.</tp:taxon-name-part><tp:taxon-name-part taxon-name-part-type="species" reg="lens">lens</tp:taxon-name-part></tp:taxon-name></italic> sp. n. in shape, but it differs from the new species by having a subsutural furrow on the dorsal side of the whorls, a comparatively smaller aperture, a wider umbilicus, and lacking any apertural barriers. <italic><tp:taxon-name><tp:taxon-name-part taxon-name-part-type="genus" reg="Aulacospira">Aulacospira</tp:taxon-name-part><tp:taxon-name-part taxon-name-part-type="species" reg="triptycha">triptycha</tp:taxon-name-part></tp:taxon-name></italic> has a larger and flatter, spirally striate shell, a wider umbilicus, has no parietal tooth, but possesses a small palatal denticle.</p></tp:treatment-sec><tp:treatment-sec sec-type="distribution" id="SECID0EG2AE"><title>Distribution.</title><p>This species is only known from the type locality on South Gigante Island (Fig. <xref ref-type="fig" rid="F2">2</xref>). The snails were collected on shaded karst limestone.</p></tp:treatment-sec><tp:treatment-sec sec-type="etymology" id="SECID0EQ2AE"><title>Etymology.</title><p>The specific epithet <tp:taxon-name><tp:taxon-name-part taxon-name-part-type="genus" reg="Aulacospira"/><tp:taxon-name-part taxon-name-part-type="species" reg="lens">lens</tp:taxon-name-part></tp:taxon-name> (Latin <italic>lentil</italic>) refers to the shape of the new species. It is to be used as a noun in apposition.</p></tp:treatment-sec><tp:treatment-sec><!--Section generated to contain objects referenced in tp:taxon-treatment.--><fig id="F1" position="float" orientation="portrait"><label>Figure 1.</label><caption><p>Shells of <italic><tp:taxon-name><tp:taxon-name-part taxon-name-part-type="genus" reg="Aulacospira">Aulacospira</tp:taxon-name-part></tp:taxon-name></italic> Möllendorff, 1890. <bold>A</bold><italic><tp:taxon-name><tp:taxon-name-part taxon-name-part-type="genus" reg="Aulacospira">Aulacospira</tp:taxon-name-part><tp:taxon-name-part taxon-name-part-type="species" reg="triptycha">triptycha</tp:taxon-name-part></tp:taxon-name></italic> Quadras &amp; Möllendorff, 1895 (<named-content xmlns:xlink="http://www.w3.org/1999/xlink" content-type="dwc:institutional_code" xlink:type="simple">SMF</named-content> 4611, syntype) <bold>B</bold><italic><tp:taxon-name><tp:taxon-name-part taxon-name-part-type="genus" reg="Aulacospira">Aulacospira</tp:taxon-name-part><tp:taxon-name-part taxon-name-part-type="species" reg="lens">lens</tp:taxon-name-part></tp:taxon-name></italic> Páll-Gergely &amp; Auffenberg sp. n. (paratype, <named-content xmlns:xlink="http://www.w3.org/1999/xlink" content-type="dwc:institutional_code" xlink:type="simple">UF</named-content> 245505, uncleaned with original coating) <bold>C</bold><italic><tp:taxon-name><tp:taxon-name-part taxon-name-part-type="genus" reg="Aulacospira">Aulacospira</tp:taxon-name-part><tp:taxon-name-part taxon-name-part-type="species" reg="lens">lens</tp:taxon-name-part></tp:taxon-name></italic> sp. n. (<named-content xmlns:xlink="http://www.w3.org/1999/xlink" content-type="dwc:institutional_code" xlink:type="simple">UF</named-content> 245485, holotype) <bold>D</bold><italic><tp:taxon-name><tp:taxon-name-part taxon-name-part-type="genus" reg="Aulacospira">Aulacospira</tp:taxon-name-part><tp:taxon-name-part taxon-name-part-type="species" reg="hololoma">hololoma</tp:taxon-name-part></tp:taxon-name></italic> (Möllendorff, 1887) (<named-content xmlns:xlink="http://www.w3.org/1999/xlink" content-type="dwc:institutional_code" xlink:type="simple">SMF</named-content> 4608, lectotype) <bold>E</bold><italic><tp:taxon-name><tp:taxon-name-part taxon-name-part-type="genus" reg="Aulacospira">Aulacospira</tp:taxon-name-part><tp:taxon-name-part taxon-name-part-type="species" reg="mucronata">mucronata</tp:taxon-name-part></tp:taxon-name></italic> (Möllendorff, 1887) (<named-content xmlns:xlink="http://www.w3.org/1999/xlink" content-type="dwc:institutional_code" xlink:type="simple">SMF</named-content> 4609, lectotype) <bold>F</bold><italic><tp:taxon-name><tp:taxon-name-part taxon-name-part-type="genus" reg="Aulacospira">Aulacospira</tp:taxon-name-part><tp:taxon-name-part taxon-name-part-type="species" reg="krobyloides">krobyloides</tp:taxon-name-part></tp:taxon-name></italic> Páll-Gergely &amp; Schilthuizen sp. n. (<named-content xmlns:xlink="http://www.w3.org/1999/xlink" content-type="dwc:institutional_code" xlink:type="simple">RMNH</named-content>.MOL.340281, holotype). Scale bar: 3 mm.</p></caption><graphic xmlns:xlink="http://www.w3.org/1999/xlink" xlink:href="zookeys-842-067-g001.jpg" position="float" orientation="portrait" xlink:type="simple" id="oo_298876.jpg"/></fig><fig id="F5" position="float" orientation="portrait"><label>Figure 5.</label><caption><p>Synoptic view of <italic><tp:taxon-name><tp:taxon-name-part taxon-name-part-type="genus" reg="Aulacospira">Aulacospira</tp:taxon-name-part></tp:taxon-name></italic> Möllendorff, 1890 and <italic><tp:taxon-name><tp:taxon-name-part taxon-name-part-type="genus" reg="Pseudostreptaxis">Pseudostreptaxis</tp:taxon-name-part></tp:taxon-name></italic> Möllendorff, 1890 species. <bold>A</bold><italic><tp:taxon-name><tp:taxon-name-part taxon-name-part-type="genus" reg="Pseudostreptaxis">Pseudostreptaxis</tp:taxon-name-part><tp:taxon-name-part taxon-name-part-type="species" reg="azpeitiae">azpeitiae</tp:taxon-name-part></tp:taxon-name></italic><bold>B</bold><italic><tp:taxon-name><tp:taxon-name-part taxon-name-part-type="genus" reg="Pseudostreptaxis">Pseudostreptaxis</tp:taxon-name-part><tp:taxon-name-part taxon-name-part-type="species" reg="harli">harli</tp:taxon-name-part></tp:taxon-name></italic> sp. n. <bold>C</bold><italic><tp:taxon-name><tp:taxon-name-part taxon-name-part-type="genus" reg="Aulacospira">Aulacospira</tp:taxon-name-part><tp:taxon-name-part taxon-name-part-type="species" reg="triptycha">triptycha</tp:taxon-name-part></tp:taxon-name></italic><bold>D</bold><italic><tp:taxon-name><tp:taxon-name-part taxon-name-part-type="genus" reg="Aulacospira">Aulacospira</tp:taxon-name-part><tp:taxon-name-part taxon-name-part-type="species" reg="krobyloides">krobyloides</tp:taxon-name-part></tp:taxon-name></italic> sp. n. <bold>E</bold><italic><tp:taxon-name><tp:taxon-name-part taxon-name-part-type="genus" reg="Aulacospira">Aulacospira</tp:taxon-name-part><tp:taxon-name-part taxon-name-part-type="species" reg="hololoma">hololoma</tp:taxon-name-part></tp:taxon-name></italic><bold>F</bold><italic><tp:taxon-name><tp:taxon-name-part taxon-name-part-type="genus" reg="Aulacospira">Aulacospira</tp:taxon-name-part><tp:taxon-name-part taxon-name-part-type="species" reg="lens">lens</tp:taxon-name-part></tp:taxon-name></italic> sp. n. <bold>G</bold><italic><tp:taxon-name><tp:taxon-name-part taxon-name-part-type="genus" reg="Aulacospira">Aulacospira</tp:taxon-name-part><tp:taxon-name-part taxon-name-part-type="species" reg="rhombostoma">rhombostoma</tp:taxon-name-part></tp:taxon-name></italic><bold>H</bold><italic><tp:taxon-name><tp:taxon-name-part taxon-name-part-type="genus" reg="Aulacospira">Aulacospira</tp:taxon-name-part><tp:taxon-name-part taxon-name-part-type="species" reg="scalatella">scalatella</tp:taxon-name-part></tp:taxon-name></italic><bold>I</bold><italic><tp:taxon-name><tp:taxon-name-part taxon-name-part-type="genus" reg="Aulacospira">Aulacospira</tp:taxon-name-part><tp:taxon-name-part taxon-name-part-type="species" reg="porrecta">porrecta</tp:taxon-name-part></tp:taxon-name></italic><bold>J</bold><italic><tp:taxon-name><tp:taxon-name-part taxon-name-part-type="genus" reg="Aulacospira">Aulacospira</tp:taxon-name-part><tp:taxon-name-part taxon-name-part-type="species" reg="mucronata">mucronata</tp:taxon-name-part></tp:taxon-name></italic>. Scale bar: 3 mm.</p></caption><graphic xmlns:xlink="http://www.w3.org/1999/xlink" xlink:href="zookeys-842-067-g005.jpg" position="float" orientation="portrait" xlink:type="simple" id="oo_298880.jpg"/></fig><fig id="F2" position="float" orientation="portrait"><label>Figure 2.</label><caption><p>Distribution of <italic><tp:taxon-name><tp:taxon-name-part taxon-name-part-type="genus" reg="Aulacospira">Aulacospira</tp:taxon-name-part></tp:taxon-name></italic> (circles) and <italic><tp:taxon-name><tp:taxon-name-part taxon-name-part-type="genus" reg="Pseudostreptaxis">Pseudostreptaxis</tp:taxon-name-part></tp:taxon-name></italic> (triangles) species. The black square on the upper map is enlarged below. 1: <italic><tp:taxon-name><tp:taxon-name-part taxon-name-part-type="genus" reg="Aulacospira">A.</tp:taxon-name-part><tp:taxon-name-part taxon-name-part-type="species" reg="scalatella">scalatella</tp:taxon-name-part></tp:taxon-name></italic>; 2: <italic><tp:taxon-name><tp:taxon-name-part taxon-name-part-type="genus" reg="Aulacospira">A.</tp:taxon-name-part><tp:taxon-name-part taxon-name-part-type="species" reg="porrecta">porrecta</tp:taxon-name-part></tp:taxon-name></italic>; 3: <italic><tp:taxon-name><tp:taxon-name-part taxon-name-part-type="genus" reg="Aulacospira">A.</tp:taxon-name-part><tp:taxon-name-part taxon-name-part-type="species" reg="rhombostoma">rhombostoma</tp:taxon-name-part></tp:taxon-name></italic>; 4: <italic><tp:taxon-name><tp:taxon-name-part taxon-name-part-type="genus" reg="Aulacospira">A.</tp:taxon-name-part><tp:taxon-name-part taxon-name-part-type="species" reg="triptycha">triptycha</tp:taxon-name-part></tp:taxon-name></italic>; 5: <italic><tp:taxon-name><tp:taxon-name-part taxon-name-part-type="genus" reg="Aulacospira">A.</tp:taxon-name-part><tp:taxon-name-part taxon-name-part-type="species" reg="lens">lens</tp:taxon-name-part></tp:taxon-name></italic> sp. n., 6: <italic><tp:taxon-name><tp:taxon-name-part taxon-name-part-type="genus" reg="Aulacospira">A.</tp:taxon-name-part><tp:taxon-name-part taxon-name-part-type="species" reg="hololoma">hololoma</tp:taxon-name-part></tp:taxon-name></italic> and <italic><tp:taxon-name><tp:taxon-name-part taxon-name-part-type="genus" reg="Aulacospira">A.</tp:taxon-name-part><tp:taxon-name-part taxon-name-part-type="species" reg="mucronata">mucronata</tp:taxon-name-part></tp:taxon-name></italic>; 7: <italic><tp:taxon-name><tp:taxon-name-part taxon-name-part-type="genus" reg="Aulacospira">A.</tp:taxon-name-part><tp:taxon-name-part taxon-name-part-type="species" reg="mucronata">mucronata</tp:taxon-name-part></tp:taxon-name></italic>; 8: <italic><tp:taxon-name><tp:taxon-name-part taxon-name-part-type="genus" reg="Aulacospira">A.</tp:taxon-name-part><tp:taxon-name-part taxon-name-part-type="species" reg="krobyloides">krobyloides</tp:taxon-name-part></tp:taxon-name></italic> sp. n.; 9: <italic><tp:taxon-name><tp:taxon-name-part taxon-name-part-type="genus" reg="Pseudostreptaxis">P.</tp:taxon-name-part><tp:taxon-name-part taxon-name-part-type="species" reg="azpeitiae">azpeitiae</tp:taxon-name-part></tp:taxon-name></italic>; 10–11: <italic><tp:taxon-name><tp:taxon-name-part taxon-name-part-type="genus" reg="Pseudostreptaxis">P.</tp:taxon-name-part><tp:taxon-name-part taxon-name-part-type="species" reg="harli">harli</tp:taxon-name-part></tp:taxon-name></italic> sp. n. Question mark shows Catanduanes Island, which is the type locality of <italic><tp:taxon-name><tp:taxon-name-part taxon-name-part-type="genus" reg="Pseudostreptaxis">P.</tp:taxon-name-part><tp:taxon-name-part taxon-name-part-type="species" reg="azpeitiae">azpeitiae</tp:taxon-name-part></tp:taxon-name></italic>.</p></caption><graphic xmlns:xlink="http://www.w3.org/1999/xlink" xlink:href="zookeys-842-067-g002.jpg" position="float" orientation="portrait" xlink:type="simple" id="oo_298877.jpg"/></fig></tp:treatment-sec></tp:taxon-treatment>
