# Supplementary material for: A review of Aulacospira Möllendorff, 1890 and Pseudostreptaxis Möllendorff, 1890 in the Philippines (Gastropoda, Pupilloidea, Hypselostomatidae)
Source: Zookeys. 2019 May 7;842:67–83. doi: 10.3897/zookeys.842.33052 (PMC6517363; doi:10.3897/zookeys.842.33052)
Supplement: XML Treatment for Aulacospira rhombostoma [file zookeys.842.33052-treatment8.xml]

<!DOCTYPE tp:taxon-treatment
  PUBLIC "-//TaxonX//DTD Taxonomic Treatment Publishing DTD v0 20100105//EN" "tax-treatment-NSO.dtd">
<tp:taxon-treatment xmlns:tp="http://www.plazi.org/taxpub"><tp:treatment-meta><kwd-group><label>Taxon classification</label><kwd><named-content xmlns:xlink="http://www.w3.org/1999/xlink" content-type="kingdom">Animalia</named-content></kwd><kwd><named-content xmlns:xlink="http://www.w3.org/1999/xlink" content-type="order">Stylommatophora</named-content></kwd><kwd><named-content xmlns:xlink="http://www.w3.org/1999/xlink" content-type="family">Hypselostomatidae</named-content></kwd></kwd-group><mixed-citation publication-type="journal"><person-group><name><surname>Páll-Gergely</surname><given-names>Barna</given-names></name><name><surname>Schilthuizen</surname><given-names>Menno</given-names></name><name><surname>Örstan</surname><given-names>Aydin</given-names></name><name><surname>Auffenberg</surname><given-names>Kurt</given-names></name></person-group><article-title>A review of <italic><tp:taxon-name><tp:taxon-name-part taxon-name-part-type="genus" reg="Aulacospira">Aulacospira</tp:taxon-name-part></tp:taxon-name></italic> Möllendorff, 1890 and <italic><tp:taxon-name><tp:taxon-name-part taxon-name-part-type="genus" reg="Pseudostreptaxis">Pseudostreptaxis</tp:taxon-name-part></tp:taxon-name></italic> Möllendorff, 1890 in the Philippines (<tp:taxon-name><tp:taxon-name-part taxon-name-part-type="class">Gastropoda</tp:taxon-name-part></tp:taxon-name>, <tp:taxon-name><tp:taxon-name-part taxon-name-part-type="superfamily">Pupilloidea</tp:taxon-name-part></tp:taxon-name>, <tp:taxon-name><tp:taxon-name-part taxon-name-part-type="family">Hypselostomatidae</tp:taxon-name-part></tp:taxon-name>)</article-title><source>Zookeys</source><day>07</day><month>5</month><year>2019</year><volume>842</volume><fpage>67</fpage><lpage>83</lpage><pub-id pub-id-type="doi">10.3897/zookeys.842.33052</pub-id></mixed-citation></tp:treatment-meta><tp:nomenclature><tp:taxon-name>
              <tp:taxon-name-part taxon-name-part-type="genus" reg="Aulacospira">Aulacospira</tp:taxon-name-part>
              <tp:taxon-name-part taxon-name-part-type="species" reg="rhombostoma">rhombostoma</tp:taxon-name-part>
            </tp:taxon-name><tp:taxon-authority>Quadras &amp; Möllendorff, 1896</tp:taxon-authority><xref ref-type="fig" rid="F3">Figures 3A</xref><xref ref-type="fig" rid="F5">, 5G</xref><tp:nomenclature-citation-list><tp:nomenclature-citation><tp:taxon-name>
                  <tp:taxon-name-part taxon-name-part-type="genus" reg="Aulacospira">Aulacospira</tp:taxon-name-part>
                  <tp:taxon-name-part taxon-name-part-type="species" reg="rhombostoma">rhombostoma</tp:taxon-name-part>
                </tp:taxon-name><comment>Quadras &amp; Möllendorff, 1896: 8–9; <xref ref-type="bibr" rid="B11">Möllendorff 1898</xref>: 150; Pilsbry, 1917 (1916–1918): 223–224, plate 38, figs 13.</comment></tp:nomenclature-citation><tp:nomenclature-citation><tp:taxon-name><tp:taxon-name-part taxon-name-part-type="genus" reg="Aulacospira">Aulacospira</tp:taxon-name-part> (<tp:taxon-name-part taxon-name-part-type="subgenus" reg="Aulacospira">Aulacospira</tp:taxon-name-part>) <tp:taxon-name-part taxon-name-part-type="species" reg="rhombostoma">rhombostoma</tp:taxon-name-part></tp:taxon-name><comment>Zilch, 1984: 167, plate 2, fig. 28.</comment></tp:nomenclature-citation></tp:nomenclature-citation-list></tp:nomenclature><tp:treatment-sec sec-type="type locality" id="SECID0EDRAG"><title>Type locality.</title><p>“in insula Tablas”.</p></tp:treatment-sec><tp:treatment-sec sec-type="diagnosis" id="SECID0EIRAG"><title>Diagnosis.</title><p>Shell strongly flattened and keeled, body whorl with subsutural furrow on the dorsal side, protoconch smooth, teleoconch roughly wrinkled and finely striated spirally; aperture with a weak columellar and parietal tooth, and a palatal ridge corresponding to the furrow; aperture free from penultimate whorl.</p></tp:treatment-sec><tp:treatment-sec sec-type="description" id="SECID0ENRAG"><title>Measurements (in mm).</title><p>H = 1.7–1.8, D = 3.2–3.5 (n = 3).</p></tp:treatment-sec><tp:treatment-sec sec-type="Types examined" id="SECID0ESRAG"><title>Types examined.</title><p>Philippinen, Tablas, <abbrev xmlns:xlink="http://www.w3.org/1999/xlink" xlink:title="collection of" id="ABBRID0EYRAG" xlink:type="simple">coll</abbrev>. Möllendorff, <named-content xmlns:xlink="http://www.w3.org/1999/xlink" content-type="dwc:institutional_code" xlink:type="simple">SMF</named-content> 4612 (lectotype, selected by <xref ref-type="bibr" rid="B24">Zilch [1984]</xref>, H: 1.8 mm, D: 3.5 mm); same data, <named-content xmlns:xlink="http://www.w3.org/1999/xlink" content-type="dwc:institutional_code" xlink:type="simple">SMF</named-content> 4613/7 paralectotypes.</p></tp:treatment-sec><tp:treatment-sec sec-type="material" id="SECID0EKSAG"><title>Additional material examined.</title><p>Tablas Id., Looc, <abbrev xmlns:xlink="http://www.w3.org/1999/xlink" xlink:title="collected by" id="ABBRID0EQSAG" xlink:type="simple">leg</abbrev>. Univ. Alabama, TH Aldrich Coll. (THA-3084), <named-content xmlns:xlink="http://www.w3.org/1999/xlink" content-type="dwc:institutional_code" xlink:type="simple">UF</named-content> 112321 (4 shells).</p></tp:treatment-sec><tp:treatment-sec sec-type="distribution" id="SECID0EZSAG"><title>Distribution.</title><p>This species is only known from the type locality on Tablas Island (Fig. <xref ref-type="fig" rid="F2">2</xref>).</p></tp:treatment-sec><tp:treatment-sec><!--Section generated to contain objects referenced in tp:taxon-treatment.--><fig id="F3" position="float" orientation="portrait"><label>Figure 3.</label><caption><p>Shells of <italic><tp:taxon-name><tp:taxon-name-part taxon-name-part-type="genus" reg="Aulacospira">Aulacospira</tp:taxon-name-part></tp:taxon-name></italic> Möllendorff, 1890 species. <bold>A</bold><italic><tp:taxon-name><tp:taxon-name-part taxon-name-part-type="genus" reg="Aulacospira">Aulacospira</tp:taxon-name-part><tp:taxon-name-part taxon-name-part-type="species" reg="rhombostoma">rhombostoma</tp:taxon-name-part></tp:taxon-name></italic> Quadras &amp; Möllendorff, 1896 (<named-content xmlns:xlink="http://www.w3.org/1999/xlink" content-type="dwc:institutional_code" xlink:type="simple">SMF</named-content> 4612, lectotype) <bold>B</bold><italic><tp:taxon-name><tp:taxon-name-part taxon-name-part-type="genus" reg="Aulacospira">Aulacospira</tp:taxon-name-part><tp:taxon-name-part taxon-name-part-type="species" reg="scalatella">scalatella</tp:taxon-name-part></tp:taxon-name></italic> (Möllendorff, 1888) (<named-content xmlns:xlink="http://www.w3.org/1999/xlink" content-type="dwc:institutional_code" xlink:type="simple">SMF</named-content> 4606, lectotype) <bold>C</bold><italic><tp:taxon-name><tp:taxon-name-part taxon-name-part-type="genus" reg="Aulacospira">Aulacospira</tp:taxon-name-part><tp:taxon-name-part taxon-name-part-type="species" reg="porrecta">porrecta</tp:taxon-name-part></tp:taxon-name></italic> Quadras &amp; Möllendorff, 1894 (<named-content xmlns:xlink="http://www.w3.org/1999/xlink" content-type="dwc:institutional_code" xlink:type="simple">SMF</named-content> 4614, lectotype). Scale bar: 3 mm.</p></caption><graphic xmlns:xlink="http://www.w3.org/1999/xlink" xlink:href="zookeys-842-067-g003.jpg" position="float" orientation="portrait" xlink:type="simple" id="oo_298878.jpg"/></fig><fig id="F5" position="float" orientation="portrait"><label>Figure 5.</label><caption><p>Synoptic view of <italic><tp:taxon-name><tp:taxon-name-part taxon-name-part-type="genus" reg="Aulacospira">Aulacospira</tp:taxon-name-part></tp:taxon-name></italic> Möllendorff, 1890 and <italic><tp:taxon-name><tp:taxon-name-part taxon-name-part-type="genus" reg="Pseudostreptaxis">Pseudostreptaxis</tp:taxon-name-part></tp:taxon-name></italic> Möllendorff, 1890 species. <bold>A</bold><italic><tp:taxon-name><tp:taxon-name-part taxon-name-part-type="genus" reg="Pseudostreptaxis">Pseudostreptaxis</tp:taxon-name-part><tp:taxon-name-part taxon-name-part-type="species" reg="azpeitiae">azpeitiae</tp:taxon-name-part></tp:taxon-name></italic><bold>B</bold><italic><tp:taxon-name><tp:taxon-name-part taxon-name-part-type="genus" reg="Pseudostreptaxis">Pseudostreptaxis</tp:taxon-name-part><tp:taxon-name-part taxon-name-part-type="species" reg="harli">harli</tp:taxon-name-part></tp:taxon-name></italic> sp. n. <bold>C</bold><italic><tp:taxon-name><tp:taxon-name-part taxon-name-part-type="genus" reg="Aulacospira">Aulacospira</tp:taxon-name-part><tp:taxon-name-part taxon-name-part-type="species" reg="triptycha">triptycha</tp:taxon-name-part></tp:taxon-name></italic><bold>D</bold><italic><tp:taxon-name><tp:taxon-name-part taxon-name-part-type="genus" reg="Aulacospira">Aulacospira</tp:taxon-name-part><tp:taxon-name-part taxon-name-part-type="species" reg="krobyloides">krobyloides</tp:taxon-name-part></tp:taxon-name></italic> sp. n. <bold>E</bold><italic><tp:taxon-name><tp:taxon-name-part taxon-name-part-type="genus" reg="Aulacospira">Aulacospira</tp:taxon-name-part><tp:taxon-name-part taxon-name-part-type="species" reg="hololoma">hololoma</tp:taxon-name-part></tp:taxon-name></italic><bold>F</bold><italic><tp:taxon-name><tp:taxon-name-part taxon-name-part-type="genus" reg="Aulacospira">Aulacospira</tp:taxon-name-part><tp:taxon-name-part taxon-name-part-type="species" reg="lens">lens</tp:taxon-name-part></tp:taxon-name></italic> sp. n. <bold>G</bold><italic><tp:taxon-name><tp:taxon-name-part taxon-name-part-type="genus" reg="Aulacospira">Aulacospira</tp:taxon-name-part><tp:taxon-name-part taxon-name-part-type="species" reg="rhombostoma">rhombostoma</tp:taxon-name-part></tp:taxon-name></italic><bold>H</bold><italic><tp:taxon-name><tp:taxon-name-part taxon-name-part-type="genus" reg="Aulacospira">Aulacospira</tp:taxon-name-part><tp:taxon-name-part taxon-name-part-type="species" reg="scalatella">scalatella</tp:taxon-name-part></tp:taxon-name></italic><bold>I</bold><italic><tp:taxon-name><tp:taxon-name-part taxon-name-part-type="genus" reg="Aulacospira">Aulacospira</tp:taxon-name-part><tp:taxon-name-part taxon-name-part-type="species" reg="porrecta">porrecta</tp:taxon-name-part></tp:taxon-name></italic><bold>J</bold><italic><tp:taxon-name><tp:taxon-name-part taxon-name-part-type="genus" reg="Aulacospira">Aulacospira</tp:taxon-name-part><tp:taxon-name-part taxon-name-part-type="species" reg="mucronata">mucronata</tp:taxon-name-part></tp:taxon-name></italic>. Scale bar: 3 mm.</p></caption><graphic xmlns:xlink="http://www.w3.org/1999/xlink" xlink:href="zookeys-842-067-g005.jpg" position="float" orientation="portrait" xlink:type="simple" id="oo_298880.jpg"/></fig><fig id="F2" position="float" orientation="portrait"><label>Figure 2.</label><caption><p>Distribution of <italic><tp:taxon-name><tp:taxon-name-part taxon-name-part-type="genus" reg="Aulacospira">Aulacospira</tp:taxon-name-part></tp:taxon-name></italic> (circles) and <italic><tp:taxon-name><tp:taxon-name-part taxon-name-part-type="genus" reg="Pseudostreptaxis">Pseudostreptaxis</tp:taxon-name-part></tp:taxon-name></italic> (triangles) species. The black square on the upper map is enlarged below. 1: <italic><tp:taxon-name><tp:taxon-name-part taxon-name-part-type="genus" reg="Aulacospira">A.</tp:taxon-name-part><tp:taxon-name-part taxon-name-part-type="species" reg="scalatella">scalatella</tp:taxon-name-part></tp:taxon-name></italic>; 2: <italic><tp:taxon-name><tp:taxon-name-part taxon-name-part-type="genus" reg="Aulacospira">A.</tp:taxon-name-part><tp:taxon-name-part taxon-name-part-type="species" reg="porrecta">porrecta</tp:taxon-name-part></tp:taxon-name></italic>; 3: <italic><tp:taxon-name><tp:taxon-name-part taxon-name-part-type="genus" reg="Aulacospira">A.</tp:taxon-name-part><tp:taxon-name-part taxon-name-part-type="species" reg="rhombostoma">rhombostoma</tp:taxon-name-part></tp:taxon-name></italic>; 4: <italic><tp:taxon-name><tp:taxon-name-part taxon-name-part-type="genus" reg="Aulacospira">A.</tp:taxon-name-part><tp:taxon-name-part taxon-name-part-type="species" reg="triptycha">triptycha</tp:taxon-name-part></tp:taxon-name></italic>; 5: <italic><tp:taxon-name><tp:taxon-name-part taxon-name-part-type="genus" reg="Aulacospira">A.</tp:taxon-name-part><tp:taxon-name-part taxon-name-part-type="species" reg="lens">lens</tp:taxon-name-part></tp:taxon-name></italic> sp. n., 6: <italic><tp:taxon-name><tp:taxon-name-part taxon-name-part-type="genus" reg="Aulacospira">A.</tp:taxon-name-part><tp:taxon-name-part taxon-name-part-type="species" reg="hololoma">hololoma</tp:taxon-name-part></tp:taxon-name></italic> and <italic><tp:taxon-name><tp:taxon-name-part taxon-name-part-type="genus" reg="Aulacospira">A.</tp:taxon-name-part><tp:taxon-name-part taxon-name-part-type="species" reg="mucronata">mucronata</tp:taxon-name-part></tp:taxon-name></italic>; 7: <italic><tp:taxon-name><tp:taxon-name-part taxon-name-part-type="genus" reg="Aulacospira">A.</tp:taxon-name-part><tp:taxon-name-part taxon-name-part-type="species" reg="mucronata">mucronata</tp:taxon-name-part></tp:taxon-name></italic>; 8: <italic><tp:taxon-name><tp:taxon-name-part taxon-name-part-type="genus" reg="Aulacospira">A.</tp:taxon-name-part><tp:taxon-name-part taxon-name-part-type="species" reg="krobyloides">krobyloides</tp:taxon-name-part></tp:taxon-name></italic> sp. n.; 9: <italic><tp:taxon-name><tp:taxon-name-part taxon-name-part-type="genus" reg="Pseudostreptaxis">P.</tp:taxon-name-part><tp:taxon-name-part taxon-name-part-type="species" reg="azpeitiae">azpeitiae</tp:taxon-name-part></tp:taxon-name></italic>; 10–11: <italic><tp:taxon-name><tp:taxon-name-part taxon-name-part-type="genus" reg="Pseudostreptaxis">P.</tp:taxon-name-part><tp:taxon-name-part taxon-name-part-type="species" reg="harli">harli</tp:taxon-name-part></tp:taxon-name></italic> sp. n. Question mark shows Catanduanes Island, which is the type locality of <italic><tp:taxon-name><tp:taxon-name-part taxon-name-part-type="genus" reg="Pseudostreptaxis">P.</tp:taxon-name-part><tp:taxon-name-part taxon-name-part-type="species" reg="azpeitiae">azpeitiae</tp:taxon-name-part></tp:taxon-name></italic>.</p></caption><graphic xmlns:xlink="http://www.w3.org/1999/xlink" xlink:href="zookeys-842-067-g002.jpg" position="float" orientation="portrait" xlink:type="simple" id="oo_298877.jpg"/></fig></tp:treatment-sec><ref-list><ref id="B11"><mixed-citation xmlns:xlink="http://www.w3.org/1999/xlink" xlink:type="simple"><person-group><name name-style="western"><surname>Möllendorff</surname><given-names>OF von</given-names></name></person-group> (<year>1898</year>) <article-title>Verzeichniss der auf den Philippinen lebenden Landmollusken.</article-title><source>Abhandlungen der Naturforschenden Gesellschaft zu Görlitz</source><volume>21</volume>: <fpage>26</fpage>–<lpage>208</lpage>.</mixed-citation></ref><ref id="B24"><mixed-citation xmlns:xlink="http://www.w3.org/1999/xlink" xlink:type="simple"><person-group><name name-style="western"><surname>Zilch</surname><given-names>A</given-names></name></person-group> (<year>1984</year>) Die Typen und Typoide des Natur-Museums Senckenberg, 74: <tp:taxon-name><tp:taxon-name-part taxon-name-part-type="phylum">Mollusca</tp:taxon-name-part></tp:taxon-name>: <tp:taxon-name><tp:taxon-name-part taxon-name-part-type="superfamily">Pupillacea</tp:taxon-name-part></tp:taxon-name> (4): <tp:taxon-name><tp:taxon-name-part taxon-name-part-type="family">Chondrinidae</tp:taxon-name-part></tp:taxon-name>: <tp:taxon-name><tp:taxon-name-part taxon-name-part-type="subfamily">Gastrocoptinae</tp:taxon-name-part></tp:taxon-name>, <tp:taxon-name><tp:taxon-name-part taxon-name-part-type="subfamily">Hypselostomatinae</tp:taxon-name-part></tp:taxon-name>, <tp:taxon-name><tp:taxon-name-part taxon-name-part-type="subfamily">Aulacospirinae</tp:taxon-name-part></tp:taxon-name>. Archiv für Molluskenkunde 115(1/3): 151–177.</mixed-citation></ref></ref-list></tp:taxon-treatment>
