# Supplementary material for: A review of Aulacospira Möllendorff, 1890 and Pseudostreptaxis Möllendorff, 1890 in the Philippines (Gastropoda, Pupilloidea, Hypselostomatidae)
Source: Zookeys. 2019 May 7;842:67–83. doi: 10.3897/zookeys.842.33052 (PMC6517363; doi:10.3897/zookeys.842.33052)
Supplement: XML Treatment for Pseudostreptaxis harli [file zookeys.842.33052-treatment13.xml]

<!DOCTYPE tp:taxon-treatment
  PUBLIC "-//TaxonX//DTD Taxonomic Treatment Publishing DTD v0 20100105//EN" "tax-treatment-NSO.dtd">
<tp:taxon-treatment xmlns:tp="http://www.plazi.org/taxpub"><tp:treatment-meta><kwd-group><label>Taxon classification</label><kwd><named-content xmlns:xlink="http://www.w3.org/1999/xlink" content-type="kingdom">Animalia</named-content></kwd><kwd><named-content xmlns:xlink="http://www.w3.org/1999/xlink" content-type="order">Stylommatophora</named-content></kwd><kwd><named-content xmlns:xlink="http://www.w3.org/1999/xlink" content-type="family">Hypselostomatidae</named-content></kwd></kwd-group><mixed-citation publication-type="journal"><person-group><name><surname>Páll-Gergely</surname><given-names>Barna</given-names></name><name><surname>Schilthuizen</surname><given-names>Menno</given-names></name><name><surname>Örstan</surname><given-names>Aydin</given-names></name><name><surname>Auffenberg</surname><given-names>Kurt</given-names></name></person-group><article-title>A review of <italic><tp:taxon-name><tp:taxon-name-part taxon-name-part-type="genus" reg="Aulacospira">Aulacospira</tp:taxon-name-part></tp:taxon-name></italic> Möllendorff, 1890 and <italic><tp:taxon-name><tp:taxon-name-part taxon-name-part-type="genus" reg="Pseudostreptaxis">Pseudostreptaxis</tp:taxon-name-part></tp:taxon-name></italic> Möllendorff, 1890 in the Philippines (<tp:taxon-name><tp:taxon-name-part taxon-name-part-type="class">Gastropoda</tp:taxon-name-part></tp:taxon-name>, <tp:taxon-name><tp:taxon-name-part taxon-name-part-type="superfamily">Pupilloidea</tp:taxon-name-part></tp:taxon-name>, <tp:taxon-name><tp:taxon-name-part taxon-name-part-type="family">Hypselostomatidae</tp:taxon-name-part></tp:taxon-name>)</article-title><source>Zookeys</source><day>07</day><month>5</month><year>2019</year><volume>842</volume><fpage>67</fpage><lpage>83</lpage><pub-id pub-id-type="doi">10.3897/zookeys.842.33052</pub-id></mixed-citation></tp:treatment-meta><tp:nomenclature><tp:taxon-name>
              <tp:taxon-name-part taxon-name-part-type="genus" reg="Pseudostreptaxis">Pseudostreptaxis</tp:taxon-name-part>
              <tp:taxon-name-part taxon-name-part-type="species" reg="harli">harli</tp:taxon-name-part>
              <object-id xmlns:xlink="http://www.w3.org/1999/xlink" content-type="zoobank" xlink:type="simple">http://zoobank.org/7EE8FD8F-207C-4232-B191-92DE71936462</object-id>
            </tp:taxon-name><tp:taxon-authority>Páll-Gergely &amp; Schilthuizen</tp:taxon-authority><tp:taxon-status xmlns:xlink="http://www.w3.org/1999/xlink" xlink:type="simple">sp. n.</tp:taxon-status><xref ref-type="fig" rid="F4">Figures 4B–E</xref><xref ref-type="fig" rid="F5">, 5B</xref></tp:nomenclature><tp:treatment-sec sec-type="type material" id="SECID0E4LBG"><title>Type material.</title><p>Palawan Province, El Nido Municipality, Shimizu Island, Panaustard (?) <abbrev xmlns:xlink="http://www.w3.org/1999/xlink" xlink:title="collected by" id="ABBRID0EDMBG" xlink:type="simple">leg</abbrev>. J Harl, 15 Feb 2009, <named-content xmlns:xlink="http://www.w3.org/1999/xlink" content-type="dwc:institutional_code" xlink:type="simple">NHMW</named-content> 113033 (holotype); same data, <named-content xmlns:xlink="http://www.w3.org/1999/xlink" content-type="dwc:institutional_code" xlink:type="simple">NHMW</named-content> 113034/3 photographed paratypes (Fig. <xref ref-type="fig" rid="F4">4C–E</xref>), HNHM 103477/5 paratypes; <abbrev xmlns:xlink="http://www.w3.org/1999/xlink" content-type="institution" xlink:title="Collection Barna Páll-Gergely (Mosonmagyaróvár, Hungary)" id="ABBRID0EVMBG" xlink:type="simple">PGB</abbrev>/10 paratypes, <named-content xmlns:xlink="http://www.w3.org/1999/xlink" content-type="dwc:institutional_code" xlink:type="simple">SMF</named-content> 351762/3 paratypes; <abbrev xmlns:xlink="http://www.w3.org/1999/xlink" content-type="institution" xlink:title="Collection Reischütz (Horn, Austria)" id="ABBRID0E6MBG" xlink:type="simple">REI</abbrev>/43 paratypes; Palawan Province, El Nido Municipality, Miniloc Island, <named-content xmlns:xlink="http://www.w3.org/1999/xlink" content-type="dwc:verbatimCoordinates" xlink:type="simple"><named-content content-type="geo-json" specific-use="{&#34;type&#34;:&#34;Point&#34;,&#34;coordinates&#34;:[119.313000,11.146000]}" id="NCID0EHNBG" xlink:type="simple">11.146N, 119.313E</named-content></named-content>, sieved from litter under<!--PageBreak -->neath limestone cliff, <abbrev xmlns:xlink="http://www.w3.org/1999/xlink" xlink:title="collected by" id="ABBRID0EONBG" xlink:type="simple">leg</abbrev>. M Schilthuizen, 18 Mar 2018, TxEx-PA0003-45, <named-content xmlns:xlink="http://www.w3.org/1999/xlink" content-type="dwc:institutional_code" xlink:type="simple">RMNH</named-content>.MOL.340315/30 paratypes, <abbrev xmlns:xlink="http://www.w3.org/1999/xlink" content-type="institution" xlink:title="Collection Barna Páll-Gergely (Mosonmagyaróvár, Hungary)" id="ABBRID0EXNBG" xlink:type="simple">PGB</abbrev>/60 paratypes.</p></tp:treatment-sec><tp:treatment-sec sec-type="diagnosis" id="SECID0E3NBG"><title>Diagnosis.</title><p>Shell globular, protoconch spirally striated, teleoconch roughly wrinkled and spirally striated; aperture with a single parietal tooth that sometimes consists of two tubercles; aperture adnate to penultimate whorl.</p></tp:treatment-sec><tp:treatment-sec sec-type="description" id="SECID0EBOBG"><title>Description.</title><p>Shell globular (0.95–1.15 times as wide as high) with bulging whorls and deep suture; in some specimens penultimate whorl narrowed, somewhat similarly to that of <italic><tp:taxon-name><tp:taxon-name-part taxon-name-part-type="genus" reg="Pseudostreptaxis">Pseudostreptaxis</tp:taxon-name-part><tp:taxon-name-part taxon-name-part-type="species" reg="azpeitiae">azpeitiae</tp:taxon-name-part></tp:taxon-name></italic>; colour light brownish-greyish to dark purple; entire shell consists of 4–4.5 whorls; protoconch consisting of ca. 1.25 whorl, finely granulose and spirally striated; teleoconch finely granulose, with some fine, irregular wrinkles and with dense, hardly visible spiral striation; aperture oblique to shell axis, aperture rounded; peristome thickened and expanded, especially in the basal and columellar direction; parietal callus weak, appears as a lime layer on the penultimate whorl; parietal tooth (lamella) elevated, deeply situated, relatively long, in some specimens consisting of two tubercles, which might indicate that it is homologous with the parieto-angular lamella; no other apertural barriers present; umbilicus open but very narrow, showing only the last whorl, mostly covered by expanded peristome.</p><!--PageBreak --></tp:treatment-sec><tp:treatment-sec sec-type="description" id="SECID0ETOBG"><title>Measurements (in mm).</title><p>H = 2.6–3.0, D = 2.9–3.1 (n = 2).</p></tp:treatment-sec><tp:treatment-sec sec-type="Differential diagnosis" id="SECID0EYOBG"><title>Differential diagnosis.</title><p><italic><tp:taxon-name><tp:taxon-name-part taxon-name-part-type="genus" reg="Pseudostreptaxis">Pseudostreptaxis</tp:taxon-name-part><tp:taxon-name-part taxon-name-part-type="species" reg="azpeitiae">azpeitiae</tp:taxon-name-part></tp:taxon-name></italic> has a keeled penultimate whorl resulting in a shell shape reminiscent of the <tp:taxon-name><tp:taxon-name-part taxon-name-part-type="family">Streptaxidae</tp:taxon-name-part></tp:taxon-name>. Moreover, the new species has a single parietal tooth, while <italic><tp:taxon-name><tp:taxon-name-part taxon-name-part-type="genus" reg="Pseudostreptaxis">Pseudostreptaxis</tp:taxon-name-part><tp:taxon-name-part taxon-name-part-type="species" reg="azpeitiae">azpeitiae</tp:taxon-name-part></tp:taxon-name></italic> possesses 4–5 apertural barriers.</p></tp:treatment-sec><tp:treatment-sec sec-type="remarks" id="SECID0EZPBG"><title>Remarks on shell shape.</title><p>This new species is placed in <italic><tp:taxon-name><tp:taxon-name-part taxon-name-part-type="genus" reg="Pseudostreptaxis">Pseudostreptaxis</tp:taxon-name-part></tp:taxon-name></italic> because of the rounded body whorl, which is keeled in <italic><tp:taxon-name><tp:taxon-name-part taxon-name-part-type="genus" reg="Aulacospira">Aulacospira</tp:taxon-name-part></tp:taxon-name></italic>.</p><p>The shell of <italic><tp:taxon-name><tp:taxon-name-part taxon-name-part-type="genus" reg="Pseudostreptaxis">P.</tp:taxon-name-part><tp:taxon-name-part taxon-name-part-type="species" reg="harli">harli</tp:taxon-name-part></tp:taxon-name></italic> sp. n. is unusually “spherical”. To obtain a uniform linear distribution, the shell shape may be expressed as the angle obtained by taking the inverse tangent of the ratio D/H (<xref ref-type="bibr" rid="B12">Örstan 2018</xref>). The distribution of the shell shape angles (ε) thus obtained against the mean greater shell dimensions (GSD, the larger of the shell height or diameter) for 2134 pulmonate genera (Fig. <xref ref-type="fig" rid="F6">6</xref>) forms one major cluster of flat (ε &gt; 50°) shells and at least three smaller clusters of tall (ε &lt; 40°) shells. In addition, there is a diffuse cluster of approximately 30 roughly equiaxial and small genera within the approximate ranges of ε = 44°–49° and GSD = 1.5–5 mm (Fig. <xref ref-type="fig" rid="F6">6</xref>, arrow). The mean shell values (ε = 46°, GSD = 3.03 mm) for <italic><tp:taxon-name><tp:taxon-name-part taxon-name-part-type="genus" reg="Pseudostreptaxis">Pseudostreptaxis</tp:taxon-name-part><tp:taxon-name-part taxon-name-part-type="species" reg="harli">harli</tp:taxon-name-part></tp:taxon-name></italic> sp. n. place this species in the latter cluster. The genera in this cluster, being members of eight families, form a phylogenetically diverse group. The evolutionary convergence of these small genera on a similar shell shape suggests that they and any individual species that may be included in this cluster, including <italic><tp:taxon-name><tp:taxon-name-part taxon-name-part-type="genus" reg="Pseudostreptaxis">P.</tp:taxon-name-part><tp:taxon-name-part taxon-name-part-type="species" reg="harli">harli</tp:taxon-name-part></tp:taxon-name></italic> sp. n., share a unique biological trait that has enabled them to overcome the opposing selective forces that have prevented more species to evolve equiaxial shell shapes.</p><fig id="F6" position="float" orientation="portrait"><label>Figure 6.</label><caption><p>Kernel density distribution of shell shape angles (ε) against the mean greater shell dimensions (GSD) for 2134 pulmonate genera. The kernel density increases from blue through green and yellow to red colours. Arrow points at the diffuse cluster of approximately 30 roughly equiaxial genera within the approximate ranges of ε = 44°–49° and GSD = 1.5–5 mm and within which <italic><tp:taxon-name><tp:taxon-name-part taxon-name-part-type="genus" reg="Pseudostreptaxis">P.</tp:taxon-name-part><tp:taxon-name-part taxon-name-part-type="species" reg="harli">harli</tp:taxon-name-part></tp:taxon-name></italic> sp. n. (circle) is located.</p></caption><graphic xmlns:xlink="http://www.w3.org/1999/xlink" xlink:href="zookeys-842-067-g006.jpg" position="float" orientation="portrait" xlink:type="simple" id="oo_298881.jpg"/></fig><!--PageBreak --></tp:treatment-sec><tp:treatment-sec sec-type="distribution" id="SECID0EVSBG"><title>Distribution.</title><p>This species is known from two adjacent tiny islands (Miniloc and Shimizu) on the northeastern coast of Palawan (Fig. <xref ref-type="fig" rid="F2">2</xref>).</p></tp:treatment-sec><tp:treatment-sec sec-type="etymology" id="SECID0E6SBG"><title>Etymology.</title><p>This new species is named after Josef Harl, a friend of the first author, who first collected this new species and provided it for study.</p></tp:treatment-sec><tp:treatment-sec><!--Section generated to contain objects referenced in tp:taxon-treatment.--><fig id="F4" position="float" orientation="portrait"><label>Figure 4.</label><caption><p>Shells of <italic><tp:taxon-name><tp:taxon-name-part taxon-name-part-type="genus" reg="Pseudostreptaxis">Pseudostreptaxis</tp:taxon-name-part></tp:taxon-name></italic> Möllendorff, 1890 species. <bold>A</bold><italic><tp:taxon-name><tp:taxon-name-part taxon-name-part-type="genus" reg="Pseudostreptaxis">Pseudostreptaxis</tp:taxon-name-part><tp:taxon-name-part taxon-name-part-type="species" reg="azpeitiae">azpeitiae</tp:taxon-name-part></tp:taxon-name></italic> (Hidalgo, 1890), <named-content xmlns:xlink="http://www.w3.org/1999/xlink" content-type="dwc:institutional_code" xlink:type="simple">SMF</named-content> 63882 <bold>B</bold><italic><tp:taxon-name><tp:taxon-name-part taxon-name-part-type="genus" reg="Pseudostreptaxis">Pseudostreptaxis</tp:taxon-name-part><tp:taxon-name-part taxon-name-part-type="species" reg="harli">harli</tp:taxon-name-part></tp:taxon-name></italic> sp. n., holotype (<named-content xmlns:xlink="http://www.w3.org/1999/xlink" content-type="dwc:institutional_code" xlink:type="simple">NHMW</named-content> 113033) <bold>C–E</bold><italic><tp:taxon-name><tp:taxon-name-part taxon-name-part-type="genus" reg="Pseudostreptaxis">Pseudostreptaxis</tp:taxon-name-part><tp:taxon-name-part taxon-name-part-type="species" reg="harli">harli</tp:taxon-name-part></tp:taxon-name></italic> sp. n., paratypes from the same sample (<named-content xmlns:xlink="http://www.w3.org/1999/xlink" content-type="dwc:institutional_code" xlink:type="simple">NHMW</named-content> 113034). Scale bar: 3 mm.</p></caption><graphic xmlns:xlink="http://www.w3.org/1999/xlink" xlink:href="zookeys-842-067-g004.jpg" position="float" orientation="portrait" xlink:type="simple" id="oo_298879.jpg"/></fig><fig id="F5" position="float" orientation="portrait"><label>Figure 5.</label><caption><p>Synoptic view of <italic><tp:taxon-name><tp:taxon-name-part taxon-name-part-type="genus" reg="Aulacospira">Aulacospira</tp:taxon-name-part></tp:taxon-name></italic> Möllendorff, 1890 and <italic><tp:taxon-name><tp:taxon-name-part taxon-name-part-type="genus" reg="Pseudostreptaxis">Pseudostreptaxis</tp:taxon-name-part></tp:taxon-name></italic> Möllendorff, 1890 species. <bold>A</bold><italic><tp:taxon-name><tp:taxon-name-part taxon-name-part-type="genus" reg="Pseudostreptaxis">Pseudostreptaxis</tp:taxon-name-part><tp:taxon-name-part taxon-name-part-type="species" reg="azpeitiae">azpeitiae</tp:taxon-name-part></tp:taxon-name></italic><bold>B</bold><italic><tp:taxon-name><tp:taxon-name-part taxon-name-part-type="genus" reg="Pseudostreptaxis">Pseudostreptaxis</tp:taxon-name-part><tp:taxon-name-part taxon-name-part-type="species" reg="harli">harli</tp:taxon-name-part></tp:taxon-name></italic> sp. n. <bold>C</bold><italic><tp:taxon-name><tp:taxon-name-part taxon-name-part-type="genus" reg="Aulacospira">Aulacospira</tp:taxon-name-part><tp:taxon-name-part taxon-name-part-type="species" reg="triptycha">triptycha</tp:taxon-name-part></tp:taxon-name></italic><bold>D</bold><italic><tp:taxon-name><tp:taxon-name-part taxon-name-part-type="genus" reg="Aulacospira">Aulacospira</tp:taxon-name-part><tp:taxon-name-part taxon-name-part-type="species" reg="krobyloides">krobyloides</tp:taxon-name-part></tp:taxon-name></italic> sp. n. <bold>E</bold><italic><tp:taxon-name><tp:taxon-name-part taxon-name-part-type="genus" reg="Aulacospira">Aulacospira</tp:taxon-name-part><tp:taxon-name-part taxon-name-part-type="species" reg="hololoma">hololoma</tp:taxon-name-part></tp:taxon-name></italic><bold>F</bold><italic><tp:taxon-name><tp:taxon-name-part taxon-name-part-type="genus" reg="Aulacospira">Aulacospira</tp:taxon-name-part><tp:taxon-name-part taxon-name-part-type="species" reg="lens">lens</tp:taxon-name-part></tp:taxon-name></italic> sp. n. <bold>G</bold><italic><tp:taxon-name><tp:taxon-name-part taxon-name-part-type="genus" reg="Aulacospira">Aulacospira</tp:taxon-name-part><tp:taxon-name-part taxon-name-part-type="species" reg="rhombostoma">rhombostoma</tp:taxon-name-part></tp:taxon-name></italic><bold>H</bold><italic><tp:taxon-name><tp:taxon-name-part taxon-name-part-type="genus" reg="Aulacospira">Aulacospira</tp:taxon-name-part><tp:taxon-name-part taxon-name-part-type="species" reg="scalatella">scalatella</tp:taxon-name-part></tp:taxon-name></italic><bold>I</bold><italic><tp:taxon-name><tp:taxon-name-part taxon-name-part-type="genus" reg="Aulacospira">Aulacospira</tp:taxon-name-part><tp:taxon-name-part taxon-name-part-type="species" reg="porrecta">porrecta</tp:taxon-name-part></tp:taxon-name></italic><bold>J</bold><italic><tp:taxon-name><tp:taxon-name-part taxon-name-part-type="genus" reg="Aulacospira">Aulacospira</tp:taxon-name-part><tp:taxon-name-part taxon-name-part-type="species" reg="mucronata">mucronata</tp:taxon-name-part></tp:taxon-name></italic>. Scale bar: 3 mm.</p></caption><graphic xmlns:xlink="http://www.w3.org/1999/xlink" xlink:href="zookeys-842-067-g005.jpg" position="float" orientation="portrait" xlink:type="simple" id="oo_298880.jpg"/></fig><fig id="F2" position="float" orientation="portrait"><label>Figure 2.</label><caption><p>Distribution of <italic><tp:taxon-name><tp:taxon-name-part taxon-name-part-type="genus" reg="Aulacospira">Aulacospira</tp:taxon-name-part></tp:taxon-name></italic> (circles) and <italic><tp:taxon-name><tp:taxon-name-part taxon-name-part-type="genus" reg="Pseudostreptaxis">Pseudostreptaxis</tp:taxon-name-part></tp:taxon-name></italic> (triangles) species. The black square on the upper map is enlarged below. 1: <italic><tp:taxon-name><tp:taxon-name-part taxon-name-part-type="genus" reg="Aulacospira">A.</tp:taxon-name-part><tp:taxon-name-part taxon-name-part-type="species" reg="scalatella">scalatella</tp:taxon-name-part></tp:taxon-name></italic>; 2: <italic><tp:taxon-name><tp:taxon-name-part taxon-name-part-type="genus" reg="Aulacospira">A.</tp:taxon-name-part><tp:taxon-name-part taxon-name-part-type="species" reg="porrecta">porrecta</tp:taxon-name-part></tp:taxon-name></italic>; 3: <italic><tp:taxon-name><tp:taxon-name-part taxon-name-part-type="genus" reg="Aulacospira">A.</tp:taxon-name-part><tp:taxon-name-part taxon-name-part-type="species" reg="rhombostoma">rhombostoma</tp:taxon-name-part></tp:taxon-name></italic>; 4: <italic><tp:taxon-name><tp:taxon-name-part taxon-name-part-type="genus" reg="Aulacospira">A.</tp:taxon-name-part><tp:taxon-name-part taxon-name-part-type="species" reg="triptycha">triptycha</tp:taxon-name-part></tp:taxon-name></italic>; 5: <italic><tp:taxon-name><tp:taxon-name-part taxon-name-part-type="genus" reg="Aulacospira">A.</tp:taxon-name-part><tp:taxon-name-part taxon-name-part-type="species" reg="lens">lens</tp:taxon-name-part></tp:taxon-name></italic> sp. n., 6: <italic><tp:taxon-name><tp:taxon-name-part taxon-name-part-type="genus" reg="Aulacospira">A.</tp:taxon-name-part><tp:taxon-name-part taxon-name-part-type="species" reg="hololoma">hololoma</tp:taxon-name-part></tp:taxon-name></italic> and <italic><tp:taxon-name><tp:taxon-name-part taxon-name-part-type="genus" reg="Aulacospira">A.</tp:taxon-name-part><tp:taxon-name-part taxon-name-part-type="species" reg="mucronata">mucronata</tp:taxon-name-part></tp:taxon-name></italic>; 7: <italic><tp:taxon-name><tp:taxon-name-part taxon-name-part-type="genus" reg="Aulacospira">A.</tp:taxon-name-part><tp:taxon-name-part taxon-name-part-type="species" reg="mucronata">mucronata</tp:taxon-name-part></tp:taxon-name></italic>; 8: <italic><tp:taxon-name><tp:taxon-name-part taxon-name-part-type="genus" reg="Aulacospira">A.</tp:taxon-name-part><tp:taxon-name-part taxon-name-part-type="species" reg="krobyloides">krobyloides</tp:taxon-name-part></tp:taxon-name></italic> sp. n.; 9: <italic><tp:taxon-name><tp:taxon-name-part taxon-name-part-type="genus" reg="Pseudostreptaxis">P.</tp:taxon-name-part><tp:taxon-name-part taxon-name-part-type="species" reg="azpeitiae">azpeitiae</tp:taxon-name-part></tp:taxon-name></italic>; 10–11: <italic><tp:taxon-name><tp:taxon-name-part taxon-name-part-type="genus" reg="Pseudostreptaxis">P.</tp:taxon-name-part><tp:taxon-name-part taxon-name-part-type="species" reg="harli">harli</tp:taxon-name-part></tp:taxon-name></italic> sp. n. Question mark shows Catanduanes Island, which is the type locality of <italic><tp:taxon-name><tp:taxon-name-part taxon-name-part-type="genus" reg="Pseudostreptaxis">P.</tp:taxon-name-part><tp:taxon-name-part taxon-name-part-type="species" reg="azpeitiae">azpeitiae</tp:taxon-name-part></tp:taxon-name></italic>.</p></caption><graphic xmlns:xlink="http://www.w3.org/1999/xlink" xlink:href="zookeys-842-067-g002.jpg" position="float" orientation="portrait" xlink:type="simple" id="oo_298877.jpg"/></fig></tp:treatment-sec><ref-list><ref id="B12"><mixed-citation xmlns:xlink="http://www.w3.org/1999/xlink" xlink:type="simple"><person-group><name name-style="western"><surname>Örstan</surname><given-names>A</given-names></name></person-group> (<year>2018</year>) Interplay of size and shape in miniaturized land snails. bioRxiv 275636. <ext-link xlink:type="simple" ext-link-type="doi" xlink:href="10.1101/275636">https://doi.org/10.1101/275636</ext-link></mixed-citation></ref></ref-list></tp:taxon-treatment>
